# Supplementary material for: Lipidomic profiling of human adiposomes identifies specific lipid shifts linked to obesity and cardiometabolic risk
Source: JCI Insight. 2025 Jun 23;10(12):e191872. doi: 10.1172/jci.insight.191872 (PMC12226050; doi:10.1172/jci.insight.191872)
Supplement: Supporting data values [file jciinsight-10-191872-s043.xlsx]

## Sheet: Figure 2D
Title: Quantification of adiposome particle concentration in obese and lean groups.
Sample	Group	Particles (x10e11/ml)
Sample 1	Obese	8.07
Sample 2	Obese	8.03
Sample 3	Obese	11.03
Sample 4	Obese	9.71
Sample 5	Obese	9.2
Sample 6	Obese	11.3
Sample 7	Obese	10.93
Sample 8	Obese	8.87
Sample 9	Obese	8.63
Sample 10	Obese	8.01
Sample 11	Obese	9.52
Sample 12	Obese	9.08
Sample 13	Obese	9.74
Sample 14	Obese	8.46
Sample 15	Obese	9.26
Sample 16	Obese	8.11
Sample 17	Obese	8.53
Sample 18	Obese	9.36
Sample 19	Obese	8.17
Sample 20	Obese	9.45
Sample 21	Obese	7.71
Sample 22	Obese	8.77
Sample 23	Obese	10.92
Sample 24	Obese	8.36
Sample 25	Obese	10.18
Sample 26	Obese	8.56
Sample 27	Obese	8.5
Sample 28	Obese	7.68
Sample 29	Obese	9.53
Sample 30	Obese	7.98
Sample 31	Obese	10.62
Sample 32	Obese	6.08
Sample 33	Obese	9.18
Sample 34	Obese	9.73
Sample 35	Obese	8.53
Sample 36	Obese	10.21
Sample 37	Obese	7.63
Sample 38	Obese	6.95
Sample 39	Obese	8.45
Sample 40	Obese	9.84
Sample 41	Obese	8.5
Sample 42	Obese	9.26
Sample 43	Obese	8.44
Sample 44	Obese	9.66
Sample 45	Obese	10.96
Sample 46	Obese	8.31
Sample 47	Obese	9.8
Sample 48	Obese	9.52
Sample 49	Obese	8.33
Sample 50	Obese	8.95
Sample 51	Obese	7.25
Sample 52	Obese	11.08
Sample 53	Obese	8.97
Sample 54	Obese	8.11
Sample 55	Obese	11
Sample 56	Obese	9.41
Sample 57	Obese	6.9
Sample 58	Obese	10.89
Sample 59	Obese	8.7
Sample 60	Obese	10.54
Sample 61	Obese	10.42
Sample 62	Obese	8.48
Sample 63	Obese	6.63
Sample 64	Obese	11
Sample 65	Obese	8.37
Sample 66	Obese	6.55
Sample 67	Obese	8.08
Sample 68	Obese	10.47
Sample 69	Obese	9.94
Sample 70	Obese	8.21
Sample 71	Obese	11.58
Sample 72	Obese	10.27
Sample 73	Obese	8.72
Sample 74	Obese	6.61
Sample 75	Obese	8.87
Sample 1	Control	5.28
Sample 2	Control	4.47
Sample 3	Control	3.39
Sample 4	Control	3.21
Sample 5	Control	5
Sample 6	Control	2.83
Sample 7	Control	6.93
Sample 8	Control	2.71
Sample 9	Control	3.87
Sample 10	Control	3.37
Sample 11	Control	4.01
Sample 12	Control	3.86
Sample 13	Control	3.29
Sample 14	Control	3.94
Sample 15	Control	5.28
Sample 16	Control	4.27
Sample 17	Control	7.03
Sample 18	Control	5.57
Sample 19	Control	4.16
Sample 20	Control	4.28
Sample 21	Control	6.31
Sample 22	Control	4.79
Sample 23	Control	3.55
Sample 24	Control	4.73
Sample 25	Control	4.76
Sample 26	Control	3.32
Sample 27	Control	6.29
Sample 28	Control	4.23
Sample 29	Control	4.13
Sample 30	Control	7.21
Sample 31	Control	4.51
Sample 32	Control	4.87
Sample 33	Control	2.92
Sample 34	Control	3.72
Sample 35	Control	4.44
Sample 36	Control	3.05
Sample 37	Control	4.39
Sample 38	Control	6.41
Sample 39	Control	4.39
Sample 40	Control	5.1
Sample 41	Control	4.94
Sample 42	Control	5.17
Sample 43	Control	5.6
Sample 44	Control	3.05
Sample 45	Control	4.91
Sample 46	Control	4.82
Sample 47	Control	3.63

## Sheet: Figure 2H
Title: Percentage composition of major lipid classes in the control and obese groups.
Average	Lean	Obese
FAHFA	0.1803	0.141039
CE	0.150302	0.175719
HexCer	0.133894	0.164141
LPE	0.102528	0.107297
ACar	0.0966947	0.115305
PA	0.0825255	0.0650652
LPC	0.0438788	0.0356088
DG	0.0386566	0.039584
TG	0.0306143	0.0225236
PE	0.0267974	0.0223467
EtherPC	0.0188057	0.0190377
PI	0.0185476	0.0198431
Cer	0.0179434	0.0235918
PG	0.0147702	0.0110758
PS	0.0139819	0.0126059
EtherPE	0.0123592	0.0119794
SM	0.00886945	0.00217712
FA	0.00717487	0.00971158
PC	0.00135583	0.00134807

## Sheet: Figure 3B
Title: Log fold change and q value (FDR) for the detected 595 lipids in the cohort of 75 obese and 47 lean subjects
Compound	log2 FC (obese/control)	p value	FDR
Cer_NS d15:1_15:0	0.3345	1.10023e-27	6.54638e-25
Cer_NS d18:1_23:0	1.67356	2.00941e-26	5.978e-24
FAHFA 18:0_20:2	-2.58978	9.96746e-25	1.97688e-22
FA 17:1	2.56714	2.16652e-23	3.22269e-21
ACar 16:0	1.08625	3.67789e-22	4.37669e-20
PE 15:0_18:1 (d7)	0.225656	4.70579e-22	4.66657e-20
Cer_NS d18:0_26:0	2.44433	1.81501e-21	1.54276e-19
FA 16:0	3.20902	1.005e-20	5.97974e-19
FA 18:2	2.53265	9.04531e-21	5.97995e-19
SM d36:3	-0.789082	8.52089e-21	6.33741e-19
Cer_NS d17:0_23:0	1.48708	3.34897e-20	1.81149e-18
PE 15:0_18:1	0.298616	6.182e-20	3.06524e-18
Cer NS d18:0_23:0	1.48708	7.43356e-20	3.40228e-18
CE 18:1 (d7)	-0.860534	1.59603e-19	6.78314e-18
DG 18:1_22:6	1.37928	3.67924e-19	1.45943e-17
PC 38:3	2.45038	2.1905e-18	8.14592e-17
PC 18:0_18:2	-1.53543	1.32962e-17	4.65366e-16
Cer_NS d16:0_24:0	1.27416	2.94374e-17	9.21857e-16
FA 16:1	2.62167	2.92046e-17	9.65374e-16
Cer_NDS d22:0_18:1	1.19647	1.87142e-16	5.56748e-15
Cer_NS d16:0_22:0	1.05572	3.22939e-16	9.14994e-15
FA 18:0	2.38939	4.76492e-16	1.28869e-14
Cer_NS d19:1_24:0	1.42847	3.33638e-15	8.63108e-14
Cer_NS d16:0_23:0	3.16166	5.34879e-15	1.32605e-13
TG 18:0_18:0_18:0	-0.894592	1.0323e-14	2.45688e-13
SM d35:2	2.82571	1.156e-14	2.64545e-13
Cer_AS d22:0_18:0	1.09848	1.5843e-14	3.49134e-13
TG 16:0_18:0_18:0	-0.991979	2.40734e-14	4.9392e-13
TG 52:0	-0.991995	2.40526e-14	5.11117e-13
PC 16:0_16:0	-1.39521	1.11258e-13	2.20661e-12
TG 16:0_16:0_18:0 RT:15.887	-1.02729	4.37027e-13	8.3881e-12
Cer_NS d18:0_22:0	0.988649	6.36386e-13	1.18328e-11
SM d37:0	-2.42231	1.20778e-12	2.17766e-11
PC 15:0_18:1	-0.362116	1.78156e-12	3.11773e-11
LPC 20:2	-1.05245	1.96556e-12	3.24863e-11
PE 36:3	2.23655	1.94173e-12	3.30094e-11
PS 15:0_18:1	-0.39788	5.75773e-12	9.01539e-11
PC 36:4	-0.97172	5.65872e-12	9.09984e-11
Cer_AP t42:1	-4.19849	1.94069e-11	2.96079e-10
LPC 22:4	-0.806423	2.15887e-11	3.21132e-10
HexCer_NDS d24:0_18:1	0.9242	2.50043e-11	3.54228e-10
CE 18:2 RT:15.392	-0.964417	2.56493e-11	3.54915e-10
PC 17:0_18:1	-1.96755	2.45841e-11	3.56769e-10
PS 15:0_18:1 (d7)	-0.826482	3.9987e-11	5.40734e-10
ACar 18:1	4.29464	4.27346e-11	5.52763e-10
FA 18:1	-1.8456	4.19391e-11	5.54528e-10
EtherPE 16:1e_18:2	-1.69571	4.71588e-11	5.9701e-10
EtherPC 16:0e_20:4	-0.96929	5.24311e-11	6.2393e-10
EtherPE 18:2e_20:4	-1.34627	5.14618e-11	6.24893e-10
EtherPE 18:2e_20:4	-1.34627	5.14618e-11	6.37912e-10
FAHFA 16:0_22:3	-2.85273	6.2624e-11	7.30613e-10
EtherPC 16:1e_18:1	-1.5123	7.67923e-11	8.30753e-10
LPC 16:0	-0.683232	7.27039e-11	8.319e-10
LPC 0:0_16:0	-0.682016	7.66256e-11	8.443e-10
LPC 16:0	-0.682016	7.66256e-11	8.60231e-10
LPC 19:0	-1.2141	1.02907e-10	1.07421e-09
PC 40:8	-1.00351	1.0116e-10	1.07483e-09
FA 18:3	2.58737	1.13309e-10	1.1624e-09
CE 22:4	-1.75358	2.1497e-10	2.16792e-09
PC 15:0_18:1 (d7) RT:8.517	1.96033	2.78346e-10	2.76026e-09
PC 17:0_22:6	-1.07026	3.92e-10	3.82361e-09
SM d38:4 RT:9.239	-1.50242	8.95077e-10	8.58985e-09
LPC 20:1	-0.788019	1.02751e-09	9.70427e-09
CE 18:2 RT:18.353	-1.15049	1.28306e-09	1.19285e-08
EtherPC 16:1e_18:2	-0.789424	1.41267e-09	1.29314e-08
CE 18:1	-1.01369	1.81501e-09	1.63626e-08
CE 18:3	-1.48411	2.03111e-09	1.80375e-08
PC 18:2_20:4	-0.843359	2.69261e-09	2.35603e-08
FAHFA 18:1_18:0	-3.27293	3.16252e-09	2.7271e-08
LPC 14:0	-0.881699	3.70023e-09	3.14519e-08
PC 38:6	-1.06838	4.26372e-09	3.57312e-08
PC 38:4	-1.44119	5.03215e-09	4.15851e-08
LPC 0:0_17:0	-0.961568	5.33666e-09	4.29096e-08
LPC 17:0	-0.961568	5.33666e-09	4.34974e-08
EtherPE 18:1e_18:2	-1.19719	1.15628e-08	9.17318e-08
SM d33:1	1.5093	1.2738e-08	9.9725e-08
TG 16:0_16:0_16:0	-0.884879	1.34921e-08	1.04257e-07
TG 48:0	-0.884434	1.3724e-08	1.0469e-07
PE 36:2	0.678072	1.45906e-08	1.08517e-07
PC 38:5	-1.41824	1.45203e-08	1.09362e-07
LPC 18:2	-0.929411	1.64776e-08	1.21039e-07
EtherPC 16:0e_18:2	-1.07764	1.81336e-08	1.31579e-07
PC 37:1	-1.25954	2.615e-08	1.87461e-07
EtherPC 42:6e	1.85726	2.80762e-08	1.98873e-07
LPC 15:0	-0.573212	4.45481e-08	3.11837e-07
SM d38:2	-0.913551	5.41098e-08	3.74364e-07
PC 16:0_18:1	-0.956157	6.44363e-08	4.40685e-07
PC 35:1	-1.02588	6.78259e-08	4.58595e-07
CE 20:4	-0.912542	1.12861e-07	7.54521e-07
PC 32:0	-0.877499	1.18024e-07	7.8027e-07
PE 18:0_20:4	-0.558414	2.37668e-07	1.55398e-06
PC 16:0_16:0	-0.831393	2.93286e-07	1.8968e-06
DG 18:2_22:6	1.14978	3.10464e-07	1.9863e-06
Cer_NS d18:2_22:0	-0.908881	3.92828e-07	2.48652e-06
CE 16:0	-0.715754	4.78883e-07	2.99932e-06
PC 35:2	-0.779043	5.38365e-07	3.33674e-06
PC 35:4	-0.706664	5.7275e-07	3.51326e-06
CE 20:3	-1.01585	6.24353e-07	3.79072e-06
PC 18:0_18:1	-0.874642	6.32547e-07	3.80167e-06
PE 16:0_22:6	-2.74501	6.78511e-07	4.03714e-06
PC 18:1_18:1	-3.99977	7.17436e-07	4.22648e-06
CE 22:5	-1.08367	8.27009e-07	4.82422e-06
SM d35:0	-3.01882	8.55592e-07	4.9425e-06
PE 40:7	-0.846599	9.42707e-07	5.39337e-06
SM d38:2	-0.687071	9.82731e-07	5.56881e-06
PC 34:0	-0.952266	1.00043e-06	5.61562e-06
PC 32:2	-0.913863	1.14654e-06	6.3756e-06
PC 31:0	-0.911116	1.2976e-06	7.14882e-06
LPE 18:2	-0.750031	2.28231e-06	1.23452e-05
SM d37:1 RT:9.914	3.2366	2.27707e-06	1.24299e-05
EtherOxPC 18:1e_20:3+1O	-0.940897	2.38012e-06	1.27583e-05
SM d42:1	-0.751393	2.42453e-06	1.28803e-05
HexCer_NDS d42:1	-0.808539	3.01705e-06	1.58862e-05
PE 18:0_20:3	-1.19025	3.155e-06	1.64669e-05
SHexCer d34:1	-0.968336	3.70335e-06	1.89956e-05
LPC 0:0_17:1	1.09437	3.74069e-06	1.90232e-05
PC 14:0_16:0	-1.02729	3.68956e-06	1.90895e-05
PC 16:1_18:2	1.24182	4.21626e-06	2.10813e-05
PC 16:1_18:2	1.24182	4.21626e-06	2.126e-05
DG 15:0_18:1 (d7)	-0.496895	5.14153e-06	2.54934e-05
PI 18:0_18:2	-0.581713	5.53663e-06	2.72256e-05
Cer_NS d18:1_22:0	-0.78538	5.64364e-06	2.75243e-05
Cer_AP t42:0	-1.46103	5.93174e-06	2.86942e-05
SM d42:1 RT:12.725	-0.704307	6.0432e-06	2.89976e-05
Cer_NDS d40:2	-1.07322	6.62523e-06	3.15361e-05
FA 20:0 RT:5.056	-0.350694	6.78879e-06	3.20582e-05
FA 16:0 RT:3.196	1.20902	7.29625e-06	3.41832e-05
Cer_NDS d23:0_18:2	-0.858227	8.33087e-06	3.87255e-05
SM d43:1	-0.723571	9.40145e-06	4.33633e-05
PC 16:0_18:1	-0.538776	1.10697e-05	5.0665e-05
Cer_NS d18:2_23:0	-0.847421	1.12459e-05	5.10788e-05
PC 18:0_22:5 RT:10.184	2.67026	1.16693e-05	5.26e-05
SM d40:1	-0.687583	1.1764e-05	5.26286e-05
PC 17:0_18:2	-0.634905	1.29362e-05	5.74407e-05
PC 15:0_18:2	-0.553042	1.59355e-05	7.02342e-05
Cer_NS d40:2	-0.775688	1.62735e-05	7.11965e-05
SM d42:1 RT:12.738	-0.832525	1.64099e-05	7.12691e-05
LPC 16:1	-0.54322	1.81987e-05	7.84653e-05
EtherPC 18:1e_20:4 RT:11.141	-1.03011	1.90268e-05	8.14458e-05
TG 54:7	-1.67077	2.15368e-05	9.08821e-05
PC 15:0_20:3	-0.641935	2.1399e-05	9.09458e-05
Cer_NDS d38:1	-0.810106	2.17416e-05	9.11005e-05
SM d38:1	-0.642136	2.31567e-05	9.63513e-05
Cer_NS d18:1_23:0	-0.719527	2.49849e-05	0.000103236
TG 54:7 RT:13.639:1	-1.66914	2.54113e-05	0.000104274
EtherPE 18:1e_22:5	-0.625485	2.66532e-05	0.000106434
PE 36:4	0.712692	2.61543e-05	0.000106588
Cer_NDS d41:1	-0.716106	2.65466e-05	0.000106724
PI 18:1_20:4	-0.579517	2.63753e-05	0.000106757
TG 18:2_18:2_18:3	-1.64361	3.25286e-05	0.00012903
SM d39:3	0.447381	3.27841e-05	0.000129182
TG 18:1_18:2_18:3	-1.17216	3.64378e-05	0.000142635
PC 35:3	-0.712878	4.31554e-05	0.000167826
Cer_NDS d17:0_26:2	-0.777641	4.41005e-05	0.000170388
TG 14:0_18:2_18:3	-1.4793	4.58039e-05	0.000175828
Cer_ADS d41:0	-0.695889	4.62583e-05	0.000176434
PC 15:0_18:2	-0.520831	4.66548e-05	0.000176813
TG 15:0_18:2_18:2	-1.18278	5.03241e-05	0.000189511
EtherPC 16:1e_20:4	-0.676985	5.80394e-05	0.000215834
TG 54:8	-1.73161	5.76816e-05	0.000215853
TG 16:0_18:2_20:4	-1.12938	5.97115e-05	0.000220673
TG 54:6	-1.12801	6.02933e-05	0.000221448
PC 16:0_22:2	-0.654084	6.2673e-05	0.000228776
CE 20:5	-0.981683	6.45496e-05	0.000234189
EtherPE 18:0e_20:4	-0.830875	6.58655e-05	0.000237515
PC 37:5	-0.51867	6.70502e-05	0.000240331
SM d41:0	-1.3568	6.93853e-05	0.00024574
LPC 22:5	-0.776535	6.90781e-05	0.000246116
PC 18:0_18:1	-0.545998	7.29393e-05	0.000256798
PC 36:3 RT:8.685	-0.647112	7.38644e-05	0.000258525
PC 18:0_20:4	-0.555296	7.55485e-05	0.000261345
PC 18:0_20:4	-0.555296	7.55485e-05	0.000262873
SM d41:2	-0.582917	8.06602e-05	0.000277415
TG 16:0_17:0_18:0	-0.892242	8.77714e-05	0.000298423
ACar 14:1	1.03542	8.74398e-05	0.000299004
EtherPE 18:1e_20:3	-0.826849	9.58418e-05	0.00032218
SM d14:3_28:2	-0.641232	9.63838e-05	0.000322182
PC 40:7 RT:7.494	-0.93949	9.57661e-05	0.000323755
PC 15:0_22:6	-0.706703	9.80429e-05	0.000324086
PC 14:0_18:2	0.449057	9.76013e-05	0.000324429
PI 16:0_18:1	-0.813521	0.000103084	0.000338867
EtherOxPC 36:3e+1O	-0.922164	0.000107007	0.000349831
TG 51:4	-1.10811	0.00010793	0.00035092
PC 40:7	-0.564818	0.000113564	0.000367231
FAHFA 18:2_18:1	-4.571	0.000117489	0.00037787
SM d34:1	1.7119	0.000124218	0.000397364
PC 40:4	-0.719124	0.0001249	0.000397409
SM d34:1 RT:7.200	1.71028	0.000125743	0.000397963
SM d41:2 RT:12.153	-0.570949	0.000131796	0.000414913
TG 53:4	-0.998288	0.000147598	0.000459796
SM d38:4	-0.932005	0.000147288	0.000461243
Cer_NDS d43:2	-0.726241	0.000175152	0.000539977
PC 16:0_20:3	-0.482598	0.000174963	0.000542202
EtherPC 16:1e_20:3	0.959289	0.000181325	0.000556126
PC 14:0_16:0	-0.953666	0.000187579	0.000572356
SM d36:0	0.947192	0.000192336	0.000583879
Cer_NDS d39:1	-0.606152	0.000203744	0.000615368
PE 18:1_20:4	0.388647	0.000206818	0.000621498
EtherPE 18:1e_20:4	-0.780115	0.000220157	0.000658259
SM d44:3	-0.482269	0.00023012	0.000684608
PE 18:0_18:1	-0.972698	0.0002332	0.000690317
TG 50:4	-1.09377	0.000262913	0.000774421
HexCer_NS d41:1	-1.41222	0.000264607	0.000775572
TG 14:0_18:2_18:2	-1.09129	0.000266843	0.000778294
PC 32:3	0.671912	0.00027242	0.000790681
LPC 18:1	-0.212647	0.000279021	0.00080591
LPC 20:5	-0.722101	0.000308541	0.000882606
SM d37:2	-0.787328	0.000308267	0.000886081
PC 40:5	-0.566677	0.000318872	0.000907793
TG 17:1_18:1_18:2	-0.954903	0.000334655	0.00094819
PG 15:0_18:1	0.130322	0.000336349	0.000948473
LPC 18:1	1.04591	0.000343877	0.000965126
PC 37:5	-0.466594	0.000356548	0.000986727
EtherPE 18:1e_22:6	-0.700583	0.000354001	0.000988875
PC 37:5 RT:7.376:1	-0.466594	0.000356548	0.000991338
PC 37:3 RT:9.720	-0.730933	0.000362967	0.000999841
TG 48:4	-4.02606	0.000404898	0.0011102
PC 33:1	-0.677415	0.000439201	0.00119874
LPC 20:3	-0.861445	0.000443358	0.00120456
PC 16:0_18:3	0.905978	0.000446124	0.00120656
PE 40:6	-1.07636	0.000469672	0.00125881
PC 16:1_18:2	-1.03513	0.0004682	0.00126054
PC 40:6 RT:8.554	-0.537685	0.000544067	0.00145166
TG 18:1_18:1_18:2	-0.606208	0.00058485	0.00155351
PE 18:1_18:2	-0.938288	0.000593903	0.00157054
TG 17:0_18:1_18:2	-0.876043	0.000636597	0.001676
TG 52:5	-0.820692	0.000641832	0.00168233
TG 16:1_18:2_18:3	-1.38237	0.000658912	0.00171953
PC 37:4	-0.570675	0.000679375	0.00176519
PC 19:2	-1.05438	0.000693616	0.00179436
FA 18:1 RT:3.555	2.34749	0.000761918	0.00196252
EtherPC 44:5e	-0.630049	0.000776306	0.00199096
SM d41:1	-0.467912	0.000798605	0.00203936
PI 16:0_20:4	-0.488438	0.000828321	0.0021062
SM d43:3	-1.07204	0.000868952	0.00220011
PC 40:5	-0.572203	0.000978387	0.0024667
PC 36:3	0.477308	0.00101837	0.00255667
PE 18:0_18:2 RT:10.467	-1.04312	0.0010284	0.002571
PA 16:0_20:2	-0.197771	0.00107743	0.00268231
PC 38:3	-0.623045	0.001133	0.00280889
PC 28:0	-1.3417	0.0012871	0.0031777
PC 15:0_18:1	-0.395928	0.00132691	0.00326244
TG 18:1_18:1_20:1	-0.654372	0.0013568	0.00332221
PC 18:1_18:1	-0.68405	0.00140012	0.00341423
FA 16:0 RT:1.148	-0.42766	0.00140747	0.00341815
TG 18:1_18:1_19:1	0.381989	0.00142038	0.00343546
EtherPC 18:1e_20:4 RT:9.509	-0.578918	0.00150414	0.00362333
EtherPC 18:1e_18:2	-0.645684	0.00153343	0.00367899
PC 38:4	-0.67641	0.00162257	0.00387723
EtherPE 16:1e_22:6	-0.43938	0.00167102	0.00397703
SM d42:3 RT:11.814	-0.36325	0.00185273	0.00439193
PI 18:0_20:4	-0.30152	0.00200914	0.00474381
SM d42:1 RT:18.350	-0.424971	0.00208768	0.00490976
LPC 18:2	0.633707	0.0021501	0.00503665
Cer_NP t18:0_22:0	-0.659463	0.00247996	0.00578658
TG 15:0_16:1_18:2	-1.28745	0.0025141	0.00582059
TG 16:0_17:1_18:1 RT:15.547	-1.03711	0.00251407	0.00584324
Cer_NS d18:2_20:0	-0.494717	0.00256328	0.00591144
PC 16:0_18:3	0.94307	0.00258346	0.00593497
TG 48:3	-1.27401	0.00261936	0.0059943
PC 38:4 RT:9.340	-0.734464	0.00263483	0.00600661
FA 20:1	0.410665	0.00270816	0.0061502
TG 16:0_16:0_17:0	-1.0619	0.00277048	0.00626782
PC 34:4	-0.640271	0.00278591	0.00627886
LPC 0:0_18:2	0.624626	0.0028024	0.00629217
TG 51:3	-0.814822	0.00285414	0.00636036
TG 16:0_18:1_22:0	-1.77948	0.00285014	0.00637531
SM d31:1	-0.46731	0.00306593	0.00680682
TG 16:0_20:4_20:5	-0.829066	0.00318257	0.00703951
SM d35:1 RT:8.112	0.466202	0.00324953	0.00716101
PC 16:0_22:6	-0.393077	0.00337696	0.00741435
SM d38:0	0.479544	0.00405121	0.00886203
TG 47:2	-1.49049	0.00420898	0.00917343
SM d42:2	-0.524006	0.00425342	0.00923645
SM d34:2	-0.338378	0.00448275	0.00969905
TG 46:3	-1.86913	0.00454957	0.00980795
PC 20:4_20:4	-0.453465	0.00469289	0.0100804
CE 22:6	-0.462221	0.00495304	0.0106009
PC 18:0_18:2	-0.680164	0.00519913	0.0110878
Cer_NDS d40:0	-0.645658	0.00521952	0.0110915
TG 16:0_18:1_18:1 RT:18.357	-0.497263	0.005483	0.0116099
SM d35:1	0.442516	0.00570173	0.0120303
EtherPE 18:1e_20:5	0.400333	0.00613108	0.0128904
TG 16:0_18:2_18:2 RT:14.278	-0.436079	0.00624155	0.0129851
TG 16:0_16:0_20:4	-0.436179	0.00623349	0.0130138
SM d43:2	-0.374427	0.00622151	0.0130345
PC 16:0_20:4	-0.316958	0.006666	0.0138197
PC 17:0_22:5	-0.36032	0.00669792	0.0138377
DG 18:1_18:2	-0.501264	0.00684455	0.0139949
TG 12:0_16:0_18:2	-1.65999	0.00684168	0.0140372
TG 46:2	-1.66013	0.00683467	0.0140714
PE 18:0_18:2 RT:8.218	-0.37048	0.00714718	0.0145636
Cer_NS d18:1_24:0	-0.545495	0.00727507	0.0147234
Cer_NDS d42:1	-0.54554	0.0072691	0.0147615
DG 18:2_18:2	-0.630212	0.00858725	0.01732
EtherPC 16:0e_20:3	0.833835	0.00868218	0.0174524
PC 14:0_16:1	-1.16236	0.00879491	0.0176194
HexCer_NS d34:1	-0.510998	0.00885101	0.0176723
TG 18:1_18:1_18:1	-0.448053	0.00904037	0.01799
SM d34:3	-0.489762	0.00910405	0.0179964
LPE 16:0	-0.34485	0.00909555	0.0180395
HexCer_NDS d40:1	-0.549786	0.00947249	0.0186011
PC 39:4 RT:10.537	-1.80492	0.0094583	0.0186347
PC 37:3 RT:9.758	-0.648545	0.00959832	0.0187862
SM d39:2	-0.623	0.00979252	0.0191034
TG 56:9	-0.704016	0.0101717	0.0197782
Cer_NS d42:3	-0.376486	0.0103985	0.0201535
TG 56:2	-1.19359	0.010656	0.0205855
SM d37:1 RT:9.942	-0.447768	0.0118815	0.0228787
Cer_NS d18:1_22:0	-0.544438	0.0124586	0.0239124
PC 33:5	0.150202	0.0130759	0.0250165
EtherPC 18:2e_20:4	-1.66496	0.0135027	0.0255863
PC 38:2	-0.540897	0.0134288	0.0256094
TG 12:0_14:0_18:1	-1.9526	0.0135009	0.0256646
PC 32:1	-0.677772	0.0136024	0.0256935
TG 18:1_18:1_18:3	-0.730664	0.0145594	0.027414
TG 54:5	-0.72231	0.0155011	0.0290037
FAHFA 16:0_18:2	0.501064	0.0157426	0.0293632
TG 18:1_18:2_18:2	-0.717689	0.0160108	0.0294936
Cer_NP t29:1_13:1	-0.349403	0.0159841	0.0295358
Cer_AS d26:2_16:0	-0.349654	0.015965	0.0295924
EtherPC 18:0e_18:2	0.589175	0.015946	0.0296497
TG 16:0_18:1_18:2 RT:18.358	-0.488102	0.0162652	0.0298698
SM d39:1 RT:12.064	-0.386129	0.0163282	0.0298931
HexCer_NS d42:2	-0.402319	0.0164005	0.0299334
PC 18:0_20:4	-0.263817	0.0173741	0.031517
TG 14:0_18:2_22:6	-0.504875	0.0173391	0.0315498
SM d39:1 RT:12.064:1	-0.382105	0.0174494	0.0315575
SM d42:4	1.38142	0.0175911	0.0317174
TG 48:2	-1.02435	0.0184328	0.0331344
TG 48:2 RT:14.218	-1.02362	0.0185577	0.0332584
TG 15:0_15:0_15:0	-0.727874	0.0186365	0.0332995
SM d36:0	0.673293	0.0198149	0.0352991
TG 16:0_17:1_18:1 RT:14.913	-0.705085	0.0199968	0.0355167
PC 16:0_18:2 RT:8.371	0.686961	0.020628	0.0365288
TG 58:6	0.494185	0.0207141	0.0365724
EtherPC 41:1e	-0.435135	0.0214315	0.037727
TG 18:0_18:0_18:1	-0.740615	0.0217057	0.038097
TG 15:0_16:0_16:0 RT:14.934	-0.868048	0.0220707	0.0386238
TG 16:0_17:0_18:1 RT:15.512	-0.879939	0.0226612	0.0395408
TG 46:1	-1.44832	0.022904	0.0398477
TG 46:1 RT:14.187:1	-1.44547	0.0230991	0.0400699
TG 16:0_18:2_18:2 RT:18.358	-0.398668	0.02385	0.0412522
PC 16:0_16:1	-0.572421	0.0239671	0.0413345
SM d32:0	-0.347599	0.0247899	0.0426301
TG 15:0_16:0_16:0	-0.847895	0.0253196	0.0432906
TG 12:0_16:0_16:0	-1.46111	0.0252475	0.0432918
TG 56:8 RT:13.790	-0.517624	0.025507	0.0434861
TG 14:0_16:0_16:0	-1.00227	0.0258594	0.043961
TG 12:0_16:0_16:0 RT:14.188:1	-1.45154	0.0261008	0.0442449
SM d41:1	-0.37467	0.0271716	0.0459293
FA 20:3	0.272405	0.0273337	0.0459422
PC 38:5 RT:8.288	-0.535883	0.0272749	0.0459732
SM d32:1	-0.31155	0.0274707	0.0460424
PC 34:2	-0.571726	0.0278924	0.0464873
Cer_NS d18:1_26:0	-0.69682	0.0278152	0.0464889
PC 16:0_18:2 RT:8.372	0.65611	0.028346	0.0471114
SM d44:4	0.8809	0.0292043	0.0484026
TG 18:2_18:2_20:4	-0.505501	0.0299183	0.0494482
TG 18:0_18:1_18:1	-0.537252	0.0308598	0.0508631
TG 12:0_12:0_16:0	-0.886572	0.0309585	0.0508848
LPC 20:4 RT:2.115	-0.333777	0.0313993	0.0514672
TG 14:0_15:0_18:1	-1.20952	0.0317048	0.0518252
SM d30:1	-0.336925	0.0319949	0.0521561
PC 42:5	0.421497	0.0322196	0.0523788
LPC 20:4 RT:2.115:1	-0.332421	0.0326195	0.0528845
TG 53:5 RT:14.050:1	-0.605263	0.0338133	0.0546709
DG 18:1_18:1	-0.368158	0.0341857	0.0551232
SM d39:1	0.301604	0.0361885	0.058195
PC 16:0_18:0	-0.258393	0.0369976	0.0593358
TG 53:5	-0.579348	0.0385598	0.0615096
PI 18:0_22:5	-0.291047	0.0384858	0.0615566
PC 38:5	-0.195413	0.0388285	0.0617726
LPE 18:1 (d7) RT:2.685	-0.91261	0.0390886	0.0620205
TG 50:3	-0.521113	0.039673	0.0622835
LPE 17:0 (d5)	-0.910312	0.0394028	0.0623529
TG 16:0_16:1_18:2	-0.521204	0.039654	0.0624183
Cer_NP t42:0	-0.397997	0.0396367	0.0625566
PG 15:0_18:1 (d7)	0.0774366	0.0414431	0.0648912
EtherPC 44:6e RT:12.204	-0.411352	0.041774	0.0652375
SM d41:3	-0.547938	0.0421188	0.0656039
PC 33:1	-0.383812	0.0423552	0.0657998
FA 18:0 RT:1.157	-0.284074	0.0454237	0.0702003
LPC 18:1 RT:2.778	-0.597278	0.045406	0.0703556
PC 18:2_18:2	-1.60792	0.0469355	0.0723487
TG 56:8 RT:13.832	-0.396334	0.0474638	0.0729741
TG 16:0_18:2_22:6	-0.395534	0.0478528	0.0733826
TG 50:1	-0.30847	0.0483965	0.0740255
SM d40:2	0.247517	0.0486995	0.074298
PC 18:0_20:2	-0.253499	0.0519211	0.0790104
LPC 22:6	-0.307843	0.0521794	0.0792008
FA 16:0 RT:3.560	-0.811273	0.0543827	0.0823351
EtherPE 16:1e_20:4	-0.375208	0.0566149	0.0854971
FA 16:0 RT:12.303	0.257776	0.061361	0.0924299
Ceramide-d7 (d18:1-d7/18:1)	-0.369428	0.0631115	0.09435
EtherPC 42:4e	-0.295263	0.0629059	0.0945177
Cer_NDS d18:0_24:0 RT:13.131:1	-0.369459	0.0630791	0.0945391
SM d34:0	-0.245092	0.0670605	0.100003
TG 16:0_17:0_18:1 RT:15.502	-0.558657	0.0699161	0.104
TG 16:0_18:0_18:1	-0.578817	0.0702891	0.104294
PE 36:2 RT:10.378	-0.552792	0.0712735	0.10523
TG 14:0_16:0_18:1	-0.761409	0.0712675	0.105483
Cer_NS d18:1_24:1	-0.264492	0.0738488	0.108494
FA 18:0 RT:12.728	0.136767	0.0738195	0.108719
SM d36:2	0.228277	0.0765272	0.112152
EtherPC 18:0e_20:4	-0.223744	0.0809343	0.118319
Cer_NDS d18:0_16:0	-0.388453	0.0827945	0.120742
LPC 18:0	0.375821	0.0837889	0.121893
SM d40:3	-0.318799	0.084208	0.122204
TG 16:0_18:1_22:5	-0.330426	0.0871211	0.126124
SM d42:2 RT:12.339	0.278942	0.0898454	0.129438
SM d42:2 RT:12.339:1	0.279052	0.0897486	0.129613
PE 16:0_20:4	0.287187	0.0909205	0.130671
PE 21:0_13:1	0.685216	0.0921583	0.132131
PC 18:1_18:2	-0.197387	0.093859	0.134245
DG 16:0_20:4	-0.244657	0.0951241	0.135729
TG 15:0_16:0_18:2	-0.302554	0.0975765	0.138895
TG 49:2	-0.301175	0.0989272	0.140147
PC 18:0_22:4	-0.272347	0.0987234	0.140192
PE 38:5	-0.393762	0.101311	0.143183
FA 20:2	0.1667	0.10247	0.144478
FA 18:0 RT:4.429	-0.158329	0.105528	0.148438
TG 16:0_18:1_22:4	-0.288828	0.116064	0.162873
TG 49:1	-0.712641	0.118333	0.165278
TG 15:0_16:0_18:1	-0.712752	0.118148	0.165408
Cer_NDS d44:1	-0.346919	0.119337	0.165901
SM d30:1	-0.234414	0.119126	0.165996
PI 18:0_22:6	-0.256864	0.120112	0.166201
FA 18:1 RT:7.568	-0.202554	0.119866	0.166247
PC 18:1_20:4	-0.147306	0.122541	0.169169
PE 16:0_18:2	-0.428166	0.123265	0.169775
TG 18:0_18:1_20:4	-0.281286	0.126574	0.173929
SM d38:3	-0.791415	0.128234	0.175805
PI 18:1_18:2	-0.239026	0.130438	0.178416
LPC 18:1 (d7) RT:2.774	0.0668923	0.136568	0.186371
SM d34:1 RT:7.210:1	-0.696236	0.137727	0.187095
SM d34:1 RT:7.210	-0.696638	0.1375	0.187214
TG 16:0_18:1_18:2 RT:14.701	-0.183565	0.139536	0.188691
TG 52:3	-0.183655	0.139344	0.18886
EtherPC 44:6e RT:12.339	0.319595	0.141375	0.190744
SM d18:1_18:1 (d9) RT:7.535	-0.200548	0.144443	0.193836
PC 34:1	-0.898425	0.144443	0.194443
Cer_NS d18:2_16:0	-0.232438	0.148268	0.19914
PC 39:4 RT:11.346	-0.209512	0.156579	0.20983
SM d43:2	-0.317398	0.163185	0.218191
SM d32:1	-0.191788	0.166589	0.222243
SM d40:2 RT:11.592	-0.177008	0.167493	0.22295
SM d40:2 RT:11.592:1	-0.176396	0.168984	0.224432
TG 16:0_17:1_18:2	2.56668	0.17671	0.234171
SM d14:3_26:2	-0.435288	0.182657	0.241513
Cer_NDS d43:1	-0.535731	0.187233	0.247015
SM d35:1	1.7614	0.187809	0.247226
PG 17:0-18:1 (d5)	0.226707	0.188733	0.247349
TG 16:0_18:1_18:1 RT:15.199	-0.194321	0.188697	0.247847
TG 16:0_16:0_18:2	-0.330868	0.192291	0.251457
FA 22:0 RT:6.070	-0.14534	0.193602	0.252616
SM d37:1 RT:10.235	-0.186085	0.197813	0.255866
FA 16:0 RT:12.564	0.137218	0.196572	0.25593
PC 16:0_22:5	0.161521	0.198606	0.256335
TG 50:2	-0.326155	0.197767	0.256365
HexCer_NS d18:1_16:0	-0.201949	0.197477	0.256548
ACar 18:2	-0.18046	0.202559	0.260872
PC 17:0_20:4	1.57367	0.204366	0.262631
LPC 18:0	0.247004	0.217688	0.278547
Cer_NDS d16:0_27:1	-0.49138	0.217226	0.278555
Cer_NS d18:1_25:0	-0.492785	0.218546	0.279044
TG 17:0_18:0_18:1 RT:16.227	-0.811698	0.219884	0.280153
TG 58:10	-0.279305	0.223787	0.284515
SM d41:0	-0.444966	0.225326	0.285861
PA 2:0_16:3	-0.156497	0.230578	0.291282
SM d43:1 RT:12.557	-0.170848	0.231148	0.291384
SM d41:2 RT:12.033	-0.271728	0.230504	0.291808
PC 16:0_18:2 RT:9.198	2.07844	0.236013	0.296887
Cer_NS d44:2	0.225159	0.247141	0.31023
TG 17:0_18:1_20:4	2.37111	0.255616	0.320193
LPC 17:0 (d5)	0.208345	0.256273	0.320341
EtherPC 16:0e_16:0	0.258252	0.259923	0.324223
TG 18:2_20:4_22:6	-0.290931	0.262627	0.32691
SM d32:2	-0.145932	0.267874	0.332745
EtherPC 34:1e	-0.143673	0.272573	0.336475
SM d36:2	-0.137634	0.271716	0.336815
EtherPE 18:2e_22:6	-0.138993	0.27241	0.336973
SM d40:0	-0.305313	0.276225	0.339574
PC 17:0_18:1	1.64676	0.275915	0.339895
Cer_NDS d24:0_18:2	-0.209002	0.282113	0.345385
SM (d18:1/20:1)-d9	-0.133299	0.2819	0.345836
Cer_NDS d18:0_20:0	0.173049	0.286803	0.350406
Cer_NS d19:1_24:1	-1.44395	0.290871	0.354648
SM d40:0	-0.886231	0.304554	0.369816
DG 17:0-18:1 (d5)	-0.164921	0.304204	0.370147
SM d40:3	-0.267452	0.308237	0.373526
TG 16:0_16:0_18:1	-0.254581	0.310162	0.374333
SM d37:1 RT:10.224	0.774238	0.309797	0.374653
DG 16:0_18:2	-0.146346	0.312732	0.376671
Cer_NDS d16:0_26:2	-0.193171	0.32414	0.389623
Cer_NS d18:1_24:1	-0.192849	0.324953	0.389812
PC 42:10	-0.136296	0.330173	0.394483
PC 39:6	-0.142516	0.330047	0.395127
PE 18:0_20:4	-0.160152	0.341819	0.40758
SM d39:2	-0.314517	0.353255	0.420374
SM d44:2	-0.164862	0.358198	0.425405
PA 18:0_20:2	-0.101378	0.359117	0.425646
PC 40:6 RT:9.477	-0.118902	0.362897	0.429272
SM d14:3_30:2	-1.668	0.365341	0.430451
PC 16:0_20:4	-0.0863366	0.36488	0.430762
SM d44:3	-0.141936	0.372746	0.438308
SM d39:0	0.390832	0.37471	0.438883
Cer_NDS d44:0	-0.169126	0.374654	0.439682
PI 14:0_18:1	-0.287376	0.379813	0.443985
FA 22:1	-0.157572	0.392351	0.457743
SM d42:2 RT:12.321	-0.134801	0.396587	0.46178
FA 22:0 RT:11.681	-0.15984	0.399303	0.462229
PC 33:0	0.105751	0.398688	0.462416
EtherPE 16:1e_22:4	0.552301	0.397971	0.462485
SM d38:1	-0.108026	0.401529	0.463902
EtherPC 40:5e	-0.128923	0.412592	0.475761
Cer_NS d18:2_20:0	-0.140711	0.421755	0.485385
SM d40:1	-0.241049	0.424539	0.487646
FA 18:0 RT:12.372	-0.189636	0.437879	0.501035
PC 42:8	0.100502	0.437493	0.501558
PC 36:1	-0.149907	0.445001	0.508207
FA 18:0 RT:4.415	-0.0694802	0.449706	0.512596
Cer_NS d15:1_15:0	0.0309218	0.454242	0.516777
DG 16:1_18:2	0.16629	0.456472	0.518322
SM d33:1	-0.1011	0.457731	0.518762
CE 16:1 (d7)	-0.272811	0.462342	0.521999
PC 17:0_18:2	0.586488	0.461961	0.52256
SM d41:3	-0.242554	0.468869	0.528366
PA 15:0-18:1 (d7)	0.0497762	0.473703	0.532804
PC 21:4	0.114989	0.511151	0.573839
SM d16:1_24:1	0.0994931	0.538008	0.602853
SM d44:2	0.209961	0.555805	0.621624
PE 16:0_22:6	-0.146134	0.557596	0.622457
Ceramide-d7 (d18:1-d7/16:1)	0.0301209	0.561463	0.625601
PE 16:0_18:2	0.106336	0.567291	0.630913
Cer_NDS d16:0_20:1	0.093804	0.568964	0.631593
SM d42:3	-0.0585957	0.583282	0.646281
SM d36:1	0.0790954	0.596951	0.660197
SM d42:2 RT:12.320	0.0902791	0.600629	0.663032
SM d32:0	0.078008	0.601895	0.663199
FA 20:0 RT:9.230	-0.0942048	0.623951	0.686231
FA 18:0 RT:11.982	-0.138576	0.629901	0.690223
PI 17:0-18:1 (d5)	-0.0547913	0.629835	0.691424
PC 6:0_27:0	0.0863774	0.637313	0.697061
SM d34:2	-0.0719239	0.643633	0.702682
SM d43:1 RT:12.903	0.402619	0.647792	0.705927
FA 18:1 (d9)	0.135326	0.659463	0.717331
TG 60:10	-0.124435	0.666414	0.72357
FAHFA 18:0_22:3	0.109078	0.677683	0.733129
PS 17:0-18:1 (d5)	-0.157665	0.677394	0.734152
PC 16:0_18:2	-0.231519	0.682342	0.736831
TG 18:1-17:1-18:1 (d5)	0.0912236	0.689666	0.742045
TG 15:0_18:1 (d7)_15:0 RT:14.621:1	0.0912536	0.689591	0.74331
Cer_NS d18:2_16:0	-0.102815	0.700579	0.752426
SM d41:2 RT:12.107	-0.0824011	0.711136	0.761018
PC 16:0_22:6	-0.0468967	0.710737	0.761961
TG 58:8	0.0728759	0.718208	0.767207
SM d34:1 RT:8.895	-0.1186	0.71956	0.767273
LPC 0:0_18:0	0.11465	0.723017	0.76958
PC 18:0_22:5 RT:10.977	0.483967	0.727131	0.771199
SM d36:1 RT:8.564	0.0579996	0.726633	0.772047
TG 18:1_20:4_22:6	-0.0807412	0.73759	0.7809
SM d18:1_18:0	-0.0443469	0.742421	0.784619
ACar 26:1	-0.0445111	0.743852	0.784738
SM d42:3 RT:18.363	-0.0587116	0.750923	0.790795
EtherPC 46:7e	-0.051254	0.754571	0.793233
FA 18:0 RT:4.424	-0.0266829	0.757837	0.795261
PC 16:0_20:5	-0.0906755	0.759511	0.795615
SM d32:2	0.0359712	0.773875	0.809237
SM d34:0	-0.0347085	0.784498	0.817472
SM d33:0	-0.0434788	0.78414	0.818533
TG 18:1_18:2_22:6	0.0572218	0.79181	0.823649
FA 18:2 (d5)	-0.0088619	0.799137	0.829819
Cer_NS d26:3_18:0	-0.0569619	0.806161	0.835655
SM d33:2	-0.0348808	0.810507	0.838698
SM d43:3	-0.0234745	0.819472	0.846503
PC 18:0_22:6	0.0512659	0.827698	0.853518
Cer_ADS d26:0_16:1	-0.0409377	0.834413	0.858955
PI 15:0_18:1 (d7)	-0.0411252	0.83786	0.861014
PC 36:5	-0.0632346	0.845854	0.867729
FA 18:1 RT:4.627	0.0291755	0.856357	0.876992
PC 16:0_18:2 RT:8.390	-0.0601194	0.862118	0.881375
PC 31:1	0.0157353	0.8706	0.888519
PC 18:1_22:6	0.031518	0.887857	0.90458
TG 58:9	0.0209117	0.922596	0.93517
TG 17:0_18:1_18:1	0.018516	0.922084	0.936245
TG 18:1_18:1_22:5	0.051857	0.920729	0.936468
SM d36:1 RT:8.555	0.0146149	0.927708	0.938752
PC 17:0-18:1 (d5)	-0.0542002	0.93046	0.939938
PC 16:1_20:4	0.0201692	0.951026	0.959086
Cer_NDS d43:0	0.0136815	0.952699	0.959147
PC 38:1	-0.00796457	0.978656	0.981957
PE 16:0_18:1	0.00659268	0.978624	0.983583
PE 16:0_22:5	0.00230876	0.985535	0.987194
PE 17:0-18:1 (d5)	0.029345	0.996134	0.994614

## Sheet: Figure 4A
Title: Regression analysis for the association between lipid species and BMI
Compound	β value	P value
Cer NS d15:1/15:0	3.83985	0.0046
FA 18:2	3.77748	0.0065
Cer NS d18:1/23:0	2.37996	0.0045
Cer NS d18:0/26:0	2.25116	0.00061
ACar 16:0	1.76131	0.0027
FA 16:1	1.68367	0.0047
FA 18:3	1.06236	0.0061
CE 18:2	1.06143	6.4e-05
Cer NS d18:2/23:0	0.988818	0.0097
FA 16:0	0.865941	3.3e-05
Cer AS d22:0/18:0	0.705152	0.012
Cer NS d16:0/23:0	0.696675	9.9e-05
FA 18:1	0.685457	0.027
Cer NS d18:0/22:0	0.654872	0.00019
FA 17:1	0.541267	0.005
Cer NS d16:0/22:0	0.534661	0.0054
FA 18:0	0.485419	0.03
Cer NS d17:0/26:0	0.251583	0.00016
ACar 18:1	0.246463	0.0011
Cer NDS d40:2	-0.186852	0.00014
LPE 18:2	-0.368481	0.014
PE 16:0/22:6	-0.39837	0.002
FAHFA 18:1/18:0	-0.412092	0.00011
PC 18:1/18:1	-0.461911	0.001
LPC 20:1	-0.634429	0.0022
EtherPE 18:1e/18:2	-0.641183	0.0054
Cer AP t42:0	-0.672814	0.0047
LPC 18:2	-0.709303	0.00019
EtherPC 42:6e	-0.758197	0.012
HexCer NDS d42:1	-0.759385	0.0044
FAHFA 18:0/20:2	-0.835244	0.00021
PC 38:6	-0.851949	0.013
PC 38:5	-0.944714	0.0016
PI 18:0/18:2	-0.996196	0.0032
PC 38:4	-1.01378	0.0019
EtherPC 16:1e/20:4	-1.21388	0.0047
TG 18:2/18:2/18:3	-1.48052	0.041
PC 31:0	-1.51867	0.0043
SM d38:2	-1.63159	9.5e-05
TG 54:7	-1.83059	0.0054
TG 52:0	-2.71972	0.00052
EtherPE 18:0e/20:4	-3.21795	0.021

## Sheet: Figure 4B
Title: The differential lipid abundance in adiposomes from class 2 and 3 obese individuals.
Compound	Q value	log FC
EtherPC 18:1e/18:2	0.00361132	-0.773885
EtherPE 18:0e/20:4	0.00378187	-0.864063
EtherPE 18:1e/20:3	0.00525276	-0.829589
PC 15:0/22:6	0.0067841	-0.531788
PC 15:0/18:2	0.00895731	-0.442988
SM d33:1	0.011034	-0.437863
SM d41:2	0.0151618	-0.407326
PC 38:2	0.0153402	-0.548814
SM d43:1	0.0165979	-0.431264
SM d41:2	0.0174441	-0.396266
PC 18:0/20:2	0.0176154	-0.359401
PC 39:6	0.0189109	-0.391399
PE 16:0/22:5	0.02135	-0.345604
SM d18:1/18:1	0.0215363	-0.299381
PC 35:2	0.0242425	-0.380457
Cer ADS d41:0	0.0285911	-0.428677
EtherPC 16:0e/20:3	0.0288703	-1.05215
SM d39:1	0.0294184	-0.462083
TG 58:6	0.0298781	-0.500186
PC 35:4	0.033864	-0.343751
PC 15:0/18:2	0.0339218	-0.407337
SM d39:1	0.0339487	-0.407389
SM d39:1	0.0348184	-0.403726
PC 16:0/20:5	0.0363282	-0.765536
Cer NDS d41:1	0.0373424	-0.413288
PC 35:1	0.0376314	-0.419944
PC 33:1	0.0390273	-0.426654
PC 17:0/22:5	0.0401844	-0.349393
PC 17:0/18:2	0.0406297	-0.366989
PE 18:0/18:2	0.0436051	-0.325337
PC 40:6	0.0438173	-0.358677
SM d31:1	0.0448846	-0.398106
EtherPC 16:1e/20:3	0.0451511	-0.652303
Cer NS d44:2	0.0462384	-0.615213

## Sheet: Figure 5A
Title: Fold changes and Q values of the top 68 phospholipid and lysophospholipid species between obese and control groups.
Compound	Fold change	FDR	Class
PE 15:0/18:1	0.298616	3.06524e-18	Decreasing
PC 38:3	5.46562	8.14592e-17	Increasing
PC 18:0/18:2	0.344976	4.65366e-16	Decreasing
PC 16:0/16:0	0.380189	2.20661e-12	Decreasing
PC 15:0/18:1	0.778023	3.11773e-11	Decreasing
LPC 20:2	0.482148	3.24863e-11	Decreasing
PE 36:3	4.71269	3.30094e-11	Increasing
PS 15:0/18:1	0.758973	9.01539e-11	Decreasing
PC 36:4	0.509898	9.09984e-11	Decreasing
LPC 22:4	0.571798	3.21132e-10	Decreasing
PC 17:0/18:1	0.255686	3.56769e-10	Decreasing
LPC 16:0	0.623294	8.319e-10	Decreasing
LPC 0:0/16:0	0.623294	8.60231e-10	Decreasing
LPC 19:0	0.431041	1.07421e-09	Decreasing
PC 40:8	0.498786	1.07483e-09	Decreasing
PC 17:0/22:6	0.476235	3.82361e-09	Decreasing
LPC 20:1	0.579139	9.70427e-09	Decreasing
PC 18:2/20:4	0.557345	2.35603e-08	Decreasing
LPC 14:0	0.542728	3.14519e-08	Decreasing
PC 38:6	0.476854	3.57312e-08	Decreasing
PC 38:4	0.368263	4.15851e-08	Decreasing
LPC 0:0/17:0	0.513499	4.34974e-08	Decreasing
PE 36:2	1.6	1.08517e-07	Increasing
PC 38:5	0.37417	1.09362e-07	Decreasing
LPC 18:2	0.525073	1.21039e-07	Decreasing
PC 37:1	0.417677	1.87461e-07	Decreasing
LPC 17:0	0.513499	3.04482e-07	Decreasing
LPC 15:0	0.672119	3.11837e-07	Decreasing
PC 16:0/18:1	0.515428	4.40685e-07	Decreasing
PC 35:1	0.491111	4.58595e-07	Decreasing
PC 32:0	0.54431	7.8027e-07	Decreasing
PE 18:0/20:4	0.679048	1.55398e-06	Decreasing
PC 35:2	0.582753	3.33674e-06	Decreasing
PC 35:4	0.612736	3.51326e-06	Decreasing
PC 18:0/18:1	0.545389	3.80167e-06	Decreasing
PE 16:0/22:6	0.149166	4.03714e-06	Decreasing
PC 18:1/18:1	0.0625098	4.22648e-06	Decreasing
PE 40:7	0.556094	5.39337e-06	Decreasing
PC 34:0	0.51682	5.61562e-06	Decreasing
PC 32:2	0.530762	6.3756e-06	Decreasing
PC 31:0	0.531773	7.14882e-06	Decreasing
LPE 18:2	0.594591	1.23452e-05	Decreasing
PE 18:0/20:3	0.438226	1.64669e-05	Decreasing
PC 14:0/16:0	0.490631	1.90895e-05	Decreasing
PC 16:1/18:2	2.36497	2.10813e-05	Increasing
PI 18:0/18:2	0.66817	2.72256e-05	Decreasing
PC 18:0/22:5	6.36544	5.26e-05	Increasing
PC 17:0/18:2	0.643983	5.74407e-05	Decreasing
PC 15:0/18:2	0.681581	7.02342e-05	Decreasing
LPC 16:1	0.686237	7.84653e-05	Decreasing
PC 15:0/20:3	0.640853	9.09458e-05	Decreasing
PI 18:1/20:4	0.669188	0.000106757	Decreasing
LPC 0:0/17:1	2.13521	0.000133162	Increasing
PC 35:3	0.610102	0.000167826	Decreasing
PC 16:0/22:2	0.635479	0.000228776	Decreasing
PC 37:5	0.698015	0.000240331	Decreasing
LPC 22:5	0.583767	0.000246116	Decreasing
PC 18:0/20:4	0.680518	0.000261345	Decreasing
PC 15:0/22:6	0.612719	0.000324086	Decreasing
PC 14:0/18:2	1.36515	0.000324429	Increasing
PI 16:0/18:1	0.568992	0.000338867	Decreasing
PC 40:7	0.676041	0.000367231	Decreasing
PC 40:4	0.607466	0.000397409	Decreasing
PC 16:0/20:3	0.715688	0.000542202	Decreasing
PE 18:0/18:1	0.509552	0.000690317	Decreasing
PE 36:4	1.63886	0.000746115	Increasing
LPC 18:1	0.862953	0.000965126	Decreasing
PC 36:3	0.638557	0.00255667	Decreasing

## Sheet: Figure 5B
Title: Adiposome levels of LPC 20:2 in obese and control subjects
Sample	Group	LPC 20:2 (Mean Peak Intensity)
Sample 1	Control	149557
Sample 2	Control	137420
Sample 3	Control	115595
Sample 4	Control	127212
Sample 5	Control	111008
Sample 6	Control	71610
Sample 7	Control	76317
Sample 8	Control	68221
Sample 9	Control	165097
Sample 10	Control	85797
Sample 11	Control	160483
Sample 12	Control	74993
Sample 13	Control	233702
Sample 14	Control	108521
Sample 15	Control	101159
Sample 16	Control	257817
Sample 17	Control	147944
Sample 18	Control	134814
Sample 19	Control	189660
Sample 20	Control	98154
Sample 21	Control	105465
Sample 22	Control	109661
Sample 23	Control	108723
Sample 24	Control	240041
Sample 25	Control	149414
Sample 26	Control	128294
Sample 27	Control	210041
Sample 28	Control	259059
Sample 29	Control	126991
Sample 30	Control	135416
Sample 31	Control	176539
Sample 32	Control	177944
Sample 33	Control	198574
Sample 34	Control	246959
Sample 35	Control	179857
Sample 36	Control	120490
Sample 37	Control	155159
Sample 38	Control	201103
Sample 39	Control	77774
Sample 40	Control	141710
Sample 41	Control	157243
Sample 42	Control	194669
Sample 43	Control	117177
Sample 44	Control	141270
Sample 45	Control	319690
Sample 46	Control	215345
Sample 47	Control	120575
Sample 48	Obese	99733
Sample 49	Obese	102371
Sample 50	Obese	124321
Sample 51	Obese	115724
Sample 52	Obese	65080
Sample 53	Obese	96301
Sample 54	Obese	104135
Sample 55	Obese	76564
Sample 56	Obese	64114
Sample 57	Obese	98744
Sample 58	Obese	85917
Sample 59	Obese	49546
Sample 60	Obese	88214
Sample 61	Obese	120516
Sample 62	Obese	55312
Sample 63	Obese	56911
Sample 64	Obese	96795
Sample 65	Obese	103407
Sample 66	Obese	116746
Sample 67	Obese	115576
Sample 68	Obese	49823
Sample 69	Obese	60698
Sample 70	Obese	82998
Sample 71	Obese	68569
Sample 72	Obese	88233
Sample 73	Obese	76995
Sample 74	Obese	36773
Sample 75	Obese	63051
Sample 76	Obese	49687
Sample 77	Obese	114878
Sample 78	Obese	56662
Sample 79	Obese	101260
Sample 80	Obese	77755
Sample 81	Obese	79931
Sample 82	Obese	54917
Sample 83	Obese	96305
Sample 84	Obese	90853
Sample 85	Obese	84629
Sample 86	Obese	65770
Sample 87	Obese	82803
Sample 88	Obese	79037
Sample 89	Obese	60551
Sample 90	Obese	80503
Sample 91	Obese	103096
Sample 92	Obese	98748
Sample 93	Obese	32491
Sample 94	Obese	95484
Sample 95	Obese	32350
Sample 96	Obese	80188
Sample 97	Obese	98913
Sample 98	Obese	31297
Sample 99	Obese	126085
Sample 100	Obese	18682
Sample 101	Obese	97789
Sample 102	Obese	53501
Sample 103	Obese	51966
Sample 104	Obese	34210
Sample 105	Obese	33092
Sample 106	Obese	48277
Sample 107	Obese	27079
Sample 108	Obese	26898
Sample 109	Obese	40980
Sample 110	Obese	22602
Sample 111	Obese	27426
Sample 112	Obese	63352
Sample 113	Obese	58652
Sample 114	Obese	55302
Sample 115	Obese	101550
Sample 116	Obese	38595
Sample 117	Obese	46972
Sample 118	Obese	64343
Sample 119	Obese	62136
Sample 120	Obese	85510
Sample 121	Obese	85570
Sample 122	Obese	104080

## Sheet: Figure 5C
Title: Adiposome levels of LPC 20:1 in obese and control subjects
Sample	Group	LPC 20:1 (Mean Peak Intensity)
Sample 1	Control	119840
Sample 2	Control	81132
Sample 3	Control	103137
Sample 4	Control	106328
Sample 5	Control	113674
Sample 6	Control	66012
Sample 7	Control	86937
Sample 8	Control	59686
Sample 9	Control	158338
Sample 10	Control	87441
Sample 11	Control	136346
Sample 12	Control	68938
Sample 13	Control	237985
Sample 14	Control	97081
Sample 15	Control	102233
Sample 16	Control	133162
Sample 17	Control	88870
Sample 18	Control	115967
Sample 19	Control	215751
Sample 20	Control	99710
Sample 21	Control	79684
Sample 22	Control	87668
Sample 23	Control	83402
Sample 24	Control	165110
Sample 25	Control	119527
Sample 26	Control	135030
Sample 27	Control	216483
Sample 28	Control	139566
Sample 29	Control	149086
Sample 30	Control	126607
Sample 31	Control	185318
Sample 32	Control	149852
Sample 33	Control	169619
Sample 34	Control	177401
Sample 35	Control	132867
Sample 36	Control	77476
Sample 37	Control	211446
Sample 38	Control	97034
Sample 39	Control	101421
Sample 40	Control	103663
Sample 41	Control	213223
Sample 42	Control	193189
Sample 43	Control	118510
Sample 44	Control	117040
Sample 45	Control	250201
Sample 46	Control	170797
Sample 47	Control	87925
Sample 48	Obese	120146
Sample 49	Obese	110008
Sample 50	Obese	121607
Sample 51	Obese	131643
Sample 52	Obese	59931
Sample 53	Obese	112437
Sample 54	Obese	78904
Sample 55	Obese	71143
Sample 56	Obese	66027
Sample 57	Obese	103103
Sample 58	Obese	91673
Sample 59	Obese	56005
Sample 60	Obese	98411
Sample 61	Obese	91799
Sample 62	Obese	60609
Sample 63	Obese	65318
Sample 64	Obese	108186
Sample 65	Obese	97495
Sample 66	Obese	91966
Sample 67	Obese	111344
Sample 68	Obese	56809
Sample 69	Obese	49764
Sample 70	Obese	107362
Sample 71	Obese	83709
Sample 72	Obese	95370
Sample 73	Obese	61974
Sample 74	Obese	44465
Sample 75	Obese	80321
Sample 76	Obese	66899
Sample 77	Obese	75323
Sample 78	Obese	75655
Sample 79	Obese	75863
Sample 80	Obese	81789
Sample 81	Obese	80558
Sample 82	Obese	66220
Sample 83	Obese	94905
Sample 84	Obese	77201
Sample 85	Obese	50106
Sample 86	Obese	60026
Sample 87	Obese	50831
Sample 88	Obese	86329
Sample 89	Obese	85051
Sample 90	Obese	101827
Sample 91	Obese	92710
Sample 92	Obese	85000
Sample 93	Obese	67131
Sample 94	Obese	101355
Sample 95	Obese	79772
Sample 96	Obese	105122
Sample 97	Obese	67200
Sample 98	Obese	53506
Sample 99	Obese	105455
Sample 100	Obese	31177
Sample 101	Obese	85769
Sample 102	Obese	69490
Sample 103	Obese	86535
Sample 104	Obese	47839
Sample 105	Obese	56209
Sample 106	Obese	57076
Sample 107	Obese	32307
Sample 108	Obese	52468
Sample 109	Obese	51543
Sample 110	Obese	25382
Sample 111	Obese	35423
Sample 112	Obese	65604
Sample 113	Obese	86511
Sample 114	Obese	63486
Sample 115	Obese	60230
Sample 116	Obese	55630
Sample 117	Obese	65229
Sample 118	Obese	68789
Sample 119	Obese	54216
Sample 120	Obese	75283
Sample 121	Obese	62626
Sample 122	Obese	70031

## Sheet: Figure 5D
Title: Adiposome levels of PC 36:4 in obese and control subjects
Sample	Group	PC 36:4 (Mean Peak Intensity)
Sample 1	Control	2686595
Sample 2	Control	542524
Sample 3	Control	703458
Sample 4	Control	1344214
Sample 5	Control	646534
Sample 6	Control	391988
Sample 7	Control	2278895
Sample 8	Control	892473
Sample 9	Control	2354209
Sample 10	Control	1868955
Sample 11	Control	2293058
Sample 12	Control	916321
Sample 13	Control	2364966
Sample 14	Control	2119241
Sample 15	Control	2128827
Sample 16	Control	3165242
Sample 17	Control	1562445
Sample 18	Control	1818582
Sample 19	Control	2219528
Sample 20	Control	1858470
Sample 21	Control	2415021
Sample 22	Control	2063665
Sample 23	Control	2186705
Sample 24	Control	2028080
Sample 25	Control	2476884
Sample 26	Control	1975942
Sample 27	Control	3684461
Sample 28	Control	1669398
Sample 29	Control	1298995
Sample 30	Control	1142604
Sample 31	Control	2534659
Sample 32	Control	2367139
Sample 33	Control	1980210
Sample 34	Control	2371014
Sample 35	Control	2245426
Sample 36	Control	2154533
Sample 37	Control	2600362
Sample 38	Control	2343608
Sample 39	Control	1824583
Sample 40	Control	1598433
Sample 41	Control	2467397
Sample 42	Control	1305639
Sample 43	Control	2471985
Sample 44	Control	1270860
Sample 45	Control	2450899
Sample 46	Control	2161482
Sample 47	Control	834056
Sample 48	Obese	743929
Sample 49	Obese	1409666
Sample 50	Obese	940523
Sample 51	Obese	1042603
Sample 52	Obese	896486
Sample 53	Obese	927207
Sample 54	Obese	1130021
Sample 55	Obese	716647
Sample 56	Obese	598446
Sample 57	Obese	1208646
Sample 58	Obese	730019
Sample 59	Obese	543594
Sample 60	Obese	1297603
Sample 61	Obese	916246
Sample 62	Obese	615149
Sample 63	Obese	822370
Sample 64	Obese	1224504
Sample 65	Obese	952031
Sample 66	Obese	1274899
Sample 67	Obese	1090474
Sample 68	Obese	1086044
Sample 69	Obese	554578
Sample 70	Obese	797538
Sample 71	Obese	1175472
Sample 72	Obese	1579684
Sample 73	Obese	448830
Sample 74	Obese	1254230
Sample 75	Obese	721194
Sample 76	Obese	728296
Sample 77	Obese	827103
Sample 78	Obese	907347
Sample 79	Obese	1663914
Sample 80	Obese	1145009
Sample 81	Obese	996741
Sample 82	Obese	812535
Sample 83	Obese	1945602
Sample 84	Obese	676284
Sample 85	Obese	859555
Sample 86	Obese	1173077
Sample 87	Obese	1037863
Sample 88	Obese	1100025
Sample 89	Obese	2267262
Sample 90	Obese	1143653
Sample 91	Obese	1621062
Sample 92	Obese	1325090
Sample 93	Obese	625787
Sample 94	Obese	1054715
Sample 95	Obese	655950
Sample 96	Obese	1554409
Sample 97	Obese	2031641
Sample 98	Obese	758928
Sample 99	Obese	1967370
Sample 100	Obese	442233
Sample 101	Obese	897410
Sample 102	Obese	725143
Sample 103	Obese	530402
Sample 104	Obese	501097
Sample 105	Obese	504110
Sample 106	Obese	453315
Sample 107	Obese	364005
Sample 108	Obese	572890
Sample 109	Obese	617530
Sample 110	Obese	591533
Sample 111	Obese	368629
Sample 112	Obese	797569
Sample 113	Obese	1162987
Sample 114	Obese	1027529
Sample 115	Obese	1956924
Sample 116	Obese	824146
Sample 117	Obese	734686
Sample 118	Obese	1003012
Sample 119	Obese	1004465
Sample 120	Obese	1587497
Sample 121	Obese	503539
Sample 122	Obese	547033

## Sheet: Figure 5E
Title: Adiposome levels of PC 18:2/20:4 in obese and control subjects
Sample	Group	PC 18:2/20:4 (Mean Peak Intensity)
Sample 1	Control	737763
Sample 2	Control	208136
Sample 3	Control	264520
Sample 4	Control	166859
Sample 5	Control	184667
Sample 6	Control	132437
Sample 7	Control	524692
Sample 8	Control	196905
Sample 9	Control	512657
Sample 10	Control	383110
Sample 11	Control	418897
Sample 12	Control	188643
Sample 13	Control	484616
Sample 14	Control	391549
Sample 15	Control	528182
Sample 16	Control	357519
Sample 17	Control	225395
Sample 18	Control	451376
Sample 19	Control	418107
Sample 20	Control	362284
Sample 21	Control	497080
Sample 22	Control	398120
Sample 23	Control	274638
Sample 24	Control	432866
Sample 25	Control	414758
Sample 26	Control	389803
Sample 27	Control	768000
Sample 28	Control	349529
Sample 29	Control	368210
Sample 30	Control	626387
Sample 31	Control	372923
Sample 32	Control	501855
Sample 33	Control	451318
Sample 34	Control	431300
Sample 35	Control	648654
Sample 36	Control	574018
Sample 37	Control	380434
Sample 38	Control	512932
Sample 39	Control	326264
Sample 40	Control	208757
Sample 41	Control	584680
Sample 42	Control	163433
Sample 43	Control	446683
Sample 44	Control	328638
Sample 45	Control	437389
Sample 46	Control	304373
Sample 47	Control	77547
Sample 48	Obese	119429
Sample 49	Obese	284438
Sample 50	Obese	179998
Sample 51	Obese	242393
Sample 52	Obese	161650
Sample 53	Obese	221955
Sample 54	Obese	298189
Sample 55	Obese	246133
Sample 56	Obese	102455
Sample 57	Obese	265085
Sample 58	Obese	201899
Sample 59	Obese	132133
Sample 60	Obese	205589
Sample 61	Obese	181382
Sample 62	Obese	132369
Sample 63	Obese	172342
Sample 64	Obese	286096
Sample 65	Obese	197988
Sample 66	Obese	272987
Sample 67	Obese	394663
Sample 68	Obese	317849
Sample 69	Obese	134482
Sample 70	Obese	159499
Sample 71	Obese	361526
Sample 72	Obese	310477
Sample 73	Obese	170098
Sample 74	Obese	227476
Sample 75	Obese	136103
Sample 76	Obese	117498
Sample 77	Obese	255025
Sample 78	Obese	160376
Sample 79	Obese	284584
Sample 80	Obese	229395
Sample 81	Obese	328985
Sample 82	Obese	142151
Sample 83	Obese	513807
Sample 84	Obese	149152
Sample 85	Obese	176020
Sample 86	Obese	209539
Sample 87	Obese	247047
Sample 88	Obese	178711
Sample 89	Obese	426820
Sample 90	Obese	360529
Sample 91	Obese	285509
Sample 92	Obese	322947
Sample 93	Obese	128676
Sample 94	Obese	279301
Sample 95	Obese	121563
Sample 96	Obese	406584
Sample 97	Obese	476341
Sample 98	Obese	103206
Sample 99	Obese	429398
Sample 100	Obese	37546
Sample 101	Obese	239184
Sample 102	Obese	180692
Sample 103	Obese	138541
Sample 104	Obese	140471
Sample 105	Obese	103467
Sample 106	Obese	95239
Sample 107	Obese	56903
Sample 108	Obese	112766
Sample 109	Obese	120645
Sample 110	Obese	120755
Sample 111	Obese	98064
Sample 112	Obese	120465
Sample 113	Obese	348455
Sample 114	Obese	224043
Sample 115	Obese	310853
Sample 116	Obese	142076
Sample 117	Obese	108191
Sample 118	Obese	144534
Sample 119	Obese	208035
Sample 120	Obese	321225
Sample 121	Obese	264869
Sample 122	Obese	285638

[truncated: 42 more sheets: Figure 6A, Figure 6B, Figure 6C, Figure 6D, Figure 6E, Figure 6F, Figure 6G, Figure 6H, Figure 7A, Figure 7B, Figure 7C, Figure 7D, Figure 7E, Figure 7F, Figure 7G, Figure 7H, Figure 7I, Figure 8A, Figure 8B, Figure 8C …]
